# Supplementary material for: Aberrant Structural Connectivity of the Triple Network System in Borderline Personality Disorder Is Associated with Behavioral Dysregulation
Source: J Clin Med. 2022 Mar 22;11(7):1757. doi: 10.3390/jcm11071757 (PMC8999477; doi:10.3390/jcm11071757)
Supplement: Supplementary file 1 [file jcm-11-01757-s001.zip]

Archive with 1 entries (1 files):
- jcm-1629621-supplementary.pdf
